# Supplementary material for: Tauroursodeoxycholic Acid Supplementation in In Vitro Culture of Indicine Bovine Embryos: Molecular and Cellular Effects on the In Vitro Cryotolerance
Source: Int J Mol Sci. 2023 Sep 14;24(18):14060. doi: 10.3390/ijms241814060 (PMC10531190; doi:10.3390/ijms241814060)
Supplement: Supplementary file 1 [file ijms-24-14060-s001.zip]

Archive with 3 entries (3 files):
- Supplementary data Figure S1 and Table S1.pdf
- Supplementary data Table S2.pdf
- Supplementary data Table S3.pdf
